# Supplementary material for: Development of Human Breast Milk Microbiota-Associated Mice as a Method to Identify Breast Milk Bacteria Capable of Colonizing Gut
Source: Front Microbiol. 2017 Jul 11;8:1242. doi: 10.3389/fmicb.2017.01242 (PMC5504100; doi:10.3389/fmicb.2017.01242)
Supplement: Supplementary file 2 [file Data_Sheet_2.xlsx]

## Sheet: Table S3_all sample
Table S2. The percentage of abundance of all the OTUs detected in the breast milk inoculum and feces of ten recipient mice at different time points.
Abundance (%) above zero in the mice harboring the OTU is highlighted in yellow.
	Taxonomical assignments (RDP Classifier)				Mouse D1			Mouse D2						Mouse D3					Mouse D4						Mouse D5						Mouse D6						Mouse D7							Mouse D8
SampleID	phylum	family	genus	Dm	D1_2	D1_4	D1_8	D2_2	D2_3	D2_4	D2_5	D2_6	D2_8	D3_2	D3_4	D3_5	D3_6	D3_8	D4_1	D4_2	D4_4	D4_5	D4_6	D4_8	D5_1	D5_3	D5_4	D5_5	D5_6	D5_8	D6_1	D6_2	D6_3	D6_4	D6_6	D6_8	D7_1	D7_2	D7_3	D7_4	D7_5	D7_6	D7_8	D8_1	D8_2	D8_3	D8_4	D8_5	D8_6
OTU1	Firmicutes	Streptococcaceae	Streptococcus	7.52437	72.5169	77.1351	81.29	78.3244	73.2054	75.9914	75.0268	76.4189	77.5416	72.1879	73.4826	75.1912	73.6359	73.49	0.0081875	73.0389	72.5685	78.5842	75.1561	75.166	0.00771875	67.0174	78.9151	68.6162	75.6103	74.9524	0.00816875	33.6407	69.8606	74.824	75.981	75.2248	77.7546	12.3322	75.073	81.347	77.3391	74.479	78.0872	7.91743	5.83886	78.0013	80.2775	76.4623	76.0416
OTU2	Firmicutes	Staphylococcaceae	Staphylococcus	37.4033	7.96051	9.94753	6.9505	7.30423	4.80974	9.16316	9.38594	6.89891	6.2128	12.8002	6.42222	7.98436	7.14081	6.9936	86.8239	14.5368	7.64921	7.97829	8.3877	8.22931	95.6933	4.48557	3.87072	3.32101	7.04241	7.17064	99.9543	36.9591	10.2308	5.50723	5.01721	5.77246	6.48916	77.4177	10.6179	4.52722	10.3391	9.42962	8.33031	89.203	84.2697	6.68457	6.1352	11.9569	9.79727
OTU3	Actinobacteria	Corynebacteriaceae	Corynebacterium	0.0039125	19.1715	11.6084	10.7247	14.3016	21.3552	14.0964	14.3731	14.4686	14.3363	9.30138	14.3147	11.5167	10.7467	11.5308	12.6468	8.01006	13.9127	7.99544	10.0926	10.4795	1.0735	25.3617	13.5119	25.6334	10.5375	11.5007	0.00198125	17.3811	13.7039	16.5709	11.6759	12.1734	12.1028	3.74231	6.74217	8.69094	5.35803	7.75594	8.0153	0.809713	3.79944	13.0276	9.04098	7.72152	7.53045
OTU4	Firmicutes	Streptococcaceae	Streptococcus	48.5204	0.00836875	0.00200625	0.0273375	0.007575	0.00435625	0.00670625	0.00760625	0.0249625	0.0296688	3.61415	3.50533	3.98421	5.65771	5.3911	0.433675	3.40318	3.43186	4.3432	3.71085	3.63076	3.13869	2.64107	2.91098	1.88055	4.88151	4.63311	0	11.8822	4.65308	2.38119	5.14371	4.54824	1.49833	0.123456	2.90262	1.92793	2.96768	3.32753	3.38148	0.116394	0.15515	0.680519	2.01289	2.23459	3.92463
OTU5	Actinobacteria	Propionibacteriaceae	Propionibacterium	0.0198375	0.276244	1.27064	0.989256	0.01205	0.610706	0.6948	1.15719	2.16007	1.84997	1.99031	2.20441	1.15348	2.77466	2.56633	0.00251875	0.937175	2.37616	1.01614	2.60834	2.46166	0.0062375	0.449587	0.767331	0.525769	1.90328	1.71639	0.00424375	0.005325	1.4494	0.639962	2.10425	2.24001	1.96218	4.20669	1.59271	1.45806	1.84291	2.41348	2.15061	0.0887125	4.90805	1.57049	2.50705	1.58079	2.66614
OTU6	Firmicutes	Ruminococcaceae	Faecalibacterium	0.753681	0	0	0	0.0047	0	0	0	0.002325	0	0.013875	0.00956875	0.0119188	0.004775	0.00311875	0.00513125	0	0.00378125	0	0.00829375	0.0034625	0.00215625	0.002475	0	0	0	0.0089	0	0.0131125	0.00453125	0.00931875	0.0077	0	0.0327687	0.122313	0.0882187	0.247519	0.0659187	0.292469	0	0.0535625	0.0588562	0.00259375	0.00150625	0	0
OTU7	Firmicutes	Lachnospiraceae	Blautia	0.0509125	0.00414375	0	0	0.00470625	0	0	0	0	0	0.00490625	0.00479375	0	0	0	0	0.00239375	0	0	0	0	0	0	0	0	0	0	0	0.0079375	0.00205625	0.003625	0	0	0	0.0542938	0.119469	0.238712	0.0294937	0.0435813	0	0.0565125	0.026375	0	0	0	0.0028625
OTU8	Firmicutes	Lachnospiraceae	Roseburia	0.417606	0.00408125	0	0	0	0	0.00673125	0.00094375	0	0	0.00679375	0.0045375	0.0122875	0	0	0	0.00455	0	0.008575	0	0	0.0080125	0	0	0.00183125	0	0	0	0.00244375	0.0133687	0.00599375	0.00936875	0	0.00405	0.0720812	0.151481	0.203387	0.0502875	0.286212	0	0.0345188	0.0583562	0	0.001475	0	0.003
OTU9	Bacteroidetes	Bacteroidaceae	Bacteroides	0.0389813	0.00415625	0	0	0	0	0	0.0010875	0.00333125	0	0.00226875	0	0.007975	0	0	0.00811875	0.00464375	0.0035	0.0043375	0.003925	0	0.00583125	0	0	0.00078125	0	0	0	0.002575	0.00226875	0.00618125	0.00239375	0	0.0085125	0.153244	0.30995	0.0773125	0.132806	0.0559562	0	0.338712	0.0882062	0	0.0014625	0	0.0027875
OTU10	Fusobacteria	Fusobacteriaceae	Fusobacterium	0.0234125	0	0	0	0.00150625	0.0006875	0	0	0	0	0	0	0	0	0	0	0.00225	0.0036375	0	0	0	0	0	0	0	0	0	0	0	0	0.001225	0	0	0.0122562	0.00289375	0.0622375	0.0317125	0.256219	0.00620625	0	0.116756	0.0116938	0	0	0	0
OTU11	Bacteroidetes	Prevotellaceae	Prevotella	0.0276188	0.0205	0	0	0.003225	0	0	0.00789375	0.0025375	0.0066625	0.0045875	0	0	0.0017875	0	0	0.0022375	0.0070875	0.0043375	0.007925	0	0.003925	0.004775	0	0	0.00163125	0	0.00208125	0.00796875	0.0113375	0	0.0268437	0.0030625	0.00423125	0.607925	0	0.125413	0	0.740156	0	0	0.1181	0	0	0	0
OTU12	Bacteroidetes	Bacteroidaceae	Bacteroides	0.0116813	0	0.001925	0	0	0	0	0	0.00143125	0	0	0	0.012075	0	0	0	0	0	0.00430625	0	0	0.002075	0	0.00225	0	0	0	0	0	0	0	0	0	0.00415625	0.1033	0.322106	0.0102813	0.241213	0.0684125	0	0.0791687	0.026475	0	0	0	0
OTU13	Bacteroidetes	Bacteroidaceae	Bacteroides	0.0154688	0	0	0	0	0	0	0	0.00128125	0	0	0	0.00400625	0	0	0	0.00238125	0	0	0	0	0	0	0	0	0.00076875	0	0	0.00254375	0	0	0.0034875	0	0.0081375	0.163175	0.197994	0.05585	0.02425	0.0373125	0	0.0506687	0.0967312	0	0	0	0
OTU14	Proteobacteria	Idiomarinaceae	Aliidiomarina	0.798869	0	0.0037375	0.002975	0.00443125	0.00065625	0.0086	0.00563125	0	0	0	0	0	0	0	0.00765	0.0045875	0	0.00443125	0	0	0.00591875	0.00254375	0.00639375	0.0017375	0.00093125	0	0.0041875	0.00816875	0.0042	0.00225625	0.00221875	0.002925	0.00411875	0.008375	0.00331875	0	0.00274375	0	0	0	0.0116875	0	0	0	0.00285625
OTU15	Proteobacteria	Halomonadaceae	Halomonas	0.520863	0	0.00386875	0.00305625	0.0104188	0.00193125	0.00454375	0.0081	0.00368125	0.0032875	0	0.0139437	0	0.00319375	0	0.0133062	0	0.00725	0	0	0.00325625	0.00588125	0.00681875	0	0.0008875	0.00085	0	0.0106125	0.0157875	0	0.003925	0	0	0.008175	0.0115625	0.009925	0	0	0	0.0059125	0.00563125	0.005625	0	0.0014875	0.00310625	0
OTU16	Firmicutes	Lachnospiraceae	Fusicatenibacter	0.0812812	0	0	0	0	0	0	0	0	0	0.00224375	0	0.00411875	0	0	0	0.00699375	0	0	0	0.00329375	0	0	0	0	0	0	0.00205	0.0025125	0	0.003875	0	0.002775	0.00404375	0.0374813	0.0327313	0.07695	0.0211375	0.012475	0	0.002825	0.0172313	0	0	0.00320625	0
OTU17	Actinobacteria	Coriobacteriaceae	Collinsella	0	0	0	0	0	0.0007	0	0.0011	0	0	0	0	0	0	0	0	0	0	0	0	0	0	0	0	0	0	0	0	0.0026	0	0	0	0	0.00398125	0.043075	0.0323563	0.0364125	0.0390687	0	0	0.0538188	0.00881875	0	0	0	0
OTU18	Actinobacteria	Dietziaceae	Dietzia	0.0626312	0.00420625	0.00191875	0	0.004425	0.001425	0.00445625	0.0022125	0.00263125	0.0031625	0.0044125	0	0.00398125	0.0030375	0	0.00785	0.0024875	0	0.013275	0	0.00325	0.00410625	0.004525	0.00221875	0.0035125	0.00383125	0	0.0020625	0.0106562	0.00219375	0.00265625	0.00231875	0.003025	0.0042125	0.0112937	0	0.00218125	0.00319375	0	0	0	0	0.00513125	0	0.00323125	0
OTU19	Actinobacteria	Bifidobacteriaceae	Bifidobacterium	0	0	0	0	0	0	0	0.00106875	0	0	0	0	0	0	0	0	0.00226875	0	0	0	0	0.001925	0	0	0	0	0	0	0	0	0	0	0.0029125	0	0	0	0.0539187	0.00910625	0	0.0028	0.0820312	0	0	0	0	0
OTU20	Firmicutes	Ruminococcaceae	Gemmiger	0.139637	0	0	0	0.00165	0	0	0	0	0	0	0	0	0	0	0	0	0	0	0.00385	0	0	0	0	0.00083125	0	0	0	0	0	0	0	0	0.00401875	0.0056875	0.0165437	0.0598625	0.0385625	0.0186688	0	0.00840625	0	0	0.00148125	0.0032125	0
OTU21	Firmicutes	Acidaminococcaceae	Phascolarctobacterium	0.042925	0	0.00181875	0	0.00149375	0	0	0	0	0	0.00228125	0.0096375	0	0.0015625	0	0.0026125	0	0	0	0	0	0.00191875	0	0	0	0	0	0	0	0	0	0	0	0.00420625	0.0232562	0.0956188	0	0.0180375	0.0187	0	0.0624063	0.014375	0	0	0	0
OTU22	Actinobacteria	Nocardioidaceae	Aeromicrobium	0.0386375	0.0042625	0.00201875	0	0.0045625	0	0.0046125	0.002375	0.002325	0	0	0	0.0040125	0.00158125	0	0.00253125	0	0.00358125	0.008475	0.0040625	0	0.0019375	0.00231875	0.00210625	0.00190625	0	0.00305	0	0.005475	0	0.0036625	0.00248125	0	0.0039375	0.00285625	0.00320625	0.00218125	0	0.00624375	0	0.00815625	0.00305	0	0.00304375	0.00316875	0
OTU23	Proteobacteria	Enterobacteriaceae	Unclassified Enterobacteriaceae	0.00761875	0	0	0.00906875	0.00134375	0	0	0	0	0	0	0	0	0	0	0.00273125	0	0	0	0	0	0	0	0	0	0.0008625	0	0	0	0.0021625	0.00126875	0.006	0.003	0	0.106638	0.236781	0.0126812	0.00596875	0.0372562	0	0.00544375	0	0	0	0	0.00263125
OTU24	Firmicutes	Lachnospiraceae	Unclassified Lachnospiraceae	0.0575563	0	0	0	0	0	0	0	0	0	0	0	0	0	0	0	0	0	0	0	0	0	0	0	0	0	0	0	0.00256875	0	0	0	0	0	0.0341875	0.0858812	0.00225625	0.0626875	0	0	0.0145375	0	0.00255625	0	0	0
OTU25	Firmicutes	Veillonellaceae	Megamonas	0.113219	0.0042	0	0	0	0	0	0.001025	0	0	0.00220625	0	0	0	0	0	0	0	0	0	0	0.0039875	0	0	0	0	0	0	0	0	0	0	0	0	0.172781	0.0293625	0.0623688	0.0030875	0.0124375	0	0.119475	0.070875	0	0	0	0
OTU26	Firmicutes	Lachnospiraceae	Unclassified Lachnospiraceae	0.0966375	0	0	0	0	0	0	0.00118125	0	0	0	0	0.00824375	0	0	0	0.0020625	0.003725	0	0	0	0	0.00223125	0	0	0	0	0	0	0	0.0036	0	0	0.00390625	0.0083875	0	0.021525	0.00295625	0.00620625	0	0.0394375	0.0144687	0	0	0	0
OTU27	Firmicutes	Ruminococcaceae	Ruminococcus	0.00775625	0	0	0	0	0.0013125	0	0	0	0	0	0	0.00411875	0.00340625	0	0	0	0	0	0	0	0	0.0024625	0	0	0	0	0	0	0	0	0	0	0.0124062	0	0.0296063	0.0491812	0.0267875	0.0124563	0	0	0.00596875	0	0.00143125	0	0
OTU28	Bacteroidetes	Bacteroidaceae	Bacteroides	0.0194125	0	0	0	0.00159375	0	0	0	0	0	0	0	0.0040625	0	0.00316875	0	0	0.0035875	0	0	0	0	0	0	0	0	0	0	0.0025625	0.0045	0	0.001275	0	0	0.0233313	0.168056	0.00851875	0.0774375	0.0124625	0	0.0139875	0.0408563	0	0	0	0
OTU29	Firmicutes	Erysipelotrichaceae	Clostridium XVIII	0.0347688	0	0	0	0	0	0	0	0	0	0	0	0	0	0.0030125	0	0.0023375	0	0	0	0	0	0	0	0	0	0	0.00381875	0	0	0	0	0.00304375	0	0	0.0960938	0.0169875	0	0	0	0.00539375	0	0	0	0	0
OTU30	Bacteroidetes	Prevotellaceae	Alloprevotella	0	0	0	0	0	0	0	0	0	0	0	0	0	0	0	0	0	0	0	0	0	0	0	0	0	0	0	0	0	0	0	0	0	0	0	0	0	0	0	0	0.118069	0	0	0	0	0
OTU31	Firmicutes	Lachnospiraceae	Unclassified Lachnospiraceae	0.0271688	0	0	0	0	0	0	0	0.00133125	0	0.0023125	0	0	0	0	0	0	0	0	0	0	0.00365	0	0	0	0	0	0	0	0	0.00124375	0	0	0	0.00855625	0.0197875	0.02975	0.011875	0.00623125	0	0.0646063	0.0205063	0	0	0	0
OTU32	Actinobacteria	Nitriliruptoraceae	Nitriliruptor	0.0156688	0	0.00389375	0	0	0	0.0093625	0.00325	0.0012	0.0034	0.0023625	0.00491875	0.0123187	0	0	0.00836875	0	0.003625	0.00871875	0	0	0.0075875	0	0	0.00083125	0	0	0	0	0	0.00390625	0	0.0058375	0	0.0058125	0	0	0	0	0	0.0027875	0.00296875	0.00258125	0	0	0.00288125
OTU33	Firmicutes	Ruminococcaceae	Gemmiger	0.0620187	0	0	0	0	0	0	0	0.00135	0	0	0	0.00413125	0	0	0	0	0	0.0043875	0	0	0	0	0	0	0	0	0	0	0.00235	0.00120625	0	0	0	0.00291875	0.0132813	0.00629375	0.0207937	0.0373563	0	0.00583125	0.0116438	0	0	0	0
OTU34	Bacteroidetes	Prevotellaceae	Prevotella	0	0	0	0	0	0	0.00233125	0.0010125	0	0	0	0	0	0	0	0	0	0	0	0	0	0	0	0	0	0	0	0	0	0	0	0.001075	0	0	0	0	0.0583938	0.105856	0.242706	0	0	0.0116	0	0	0	0.0028375
OTU35	Proteobacteria	Comamonadaceae	Acidovorax	0.152731	0	0	0	0	0	0	0	0	0	0	0	0	0	0	0	0	0	0	0	0	0	0	0	0	0	0	0	0	0	0	0	0	0	0	0	0	0	0	0	0	0	0	0	0	0
OTU36	Firmicutes	Lachnospiraceae	Lachnospiracea_incertae_sedis	0.217213	0	0.00199375	0	0	0	0	0.00109375	0	0	0	0	0	0	0	0	0	0	0	0	0	0	0	0.0021875	0	0	0	0	0	0	0.00121875	0.0011375	0	0	0	0.029525	0	0.0265562	0.0124563	0	0	0.011625	0	0	0	0
OTU37	Firmicutes	Lachnospiraceae	Blautia	0.0697687	0	0	0	0	0	0	0	0	0	0.00465	0	0	0	0	0.00274375	0	0	0	0	0.003275	0	0	0	0.00085625	0.00080625	0	0	0	0	0	0	0	0.0162937	0.0231	0.0685313	0.0390062	0.0147688	0.0062375	0	0.0769188	0	0	0	0.00315625	0
OTU38	Bacteroidetes	Bacteroidaceae	Bacteroides	0	0	0.00193125	0	0	0	0	0	0	0	0	0	0.0079375	0	0	0	0	0	0	0	0	0	0	0	0.00094375	0	0	0	0	0.00455625	0	0	0	0.00411875	0.00295	0.0459312	0	0.00580625	0	0	0.0480187	0	0	0	0	0
OTU39	Firmicutes	Lachnospiraceae	Unclassified Lachnospiraceae	0.10185	0	0	0	0	0	0	0	0	0	0.00213125	0	0	0	0	0	0	0	0	0	0	0	0	0	0	0.000825	0	0	0	0	0	0	0	0.00395625	0.0197688	0.183594	0.0213625	0.0242875	0.0124563	0	0.04795	0.0117687	0	0	0	0
OTU40	Proteobacteria	Enterobacteriaceae	Escherichia/Shigella	0.0579187	0	0	0	0	0	0	0	0	0	0	0.00473125	0	0	0	0	0	0	0	0	0	0	0	0	0	0	0	0	0	0	0.00221875	0	0	0	0	0.0261375	0	0.0087	0	0	0.005775	0.0169625	0.00248125	0	0	0
OTU41	Bacteroidetes	Prevotellaceae	Alloprevotella	0	0	0	0	0	0	0	0	0	0	0	0	0	0	0	0	0	0	0	0	0	0	0	0	0	0	0	0	0	0	0	0	0	0	0	0	0.0575125	0	0.01865	0	0	0.0145125	0	0	0	0
OTU42	Firmicutes	Lachnospiraceae	Anaerostipes	0.0268187	0	0	0	0	0	0	0	0	0	0	0	0	0	0	0	0	0.003475	0.0044125	0	0	0	0	0	0	0	0	0	0	0	0	0	0	0	0.0056125	0.0068625	0.0663875	0.0090375	0.00619375	0	0.00836875	0.00290625	0	0	0	0
OTU43	Firmicutes	Ruminococcaceae	Ruminococcus	0.139781	0	0	0	0	0	0	0	0	0	0	0	0	0	0	0	0	0	0	0	0	0	0	0	0	0	0	0	0	0	0.00116875	0	0	0	0	0	0	0.00308125	0	0	0	0.0028375	0	0	0	0
OTU44	Firmicutes	Veillonellaceae	Megasphaera	0.0157188	0	0	0	0	0	0	0.001025	0	0	0	0.0047375	0	0	0	0	0	0.00356875	0	0	0	0	0	0	0	0	0	0	0	0	0.00116875	0	0	0	0.0374563	0.055675	0	0	0	0	0	0.0115875	0	0	0	0
OTU45	Firmicutes	Lachnospiraceae	Coprococcus	0	0	0	0	0	0	0	0	0	0	0	0	0	0	0	0	0	0	0	0	0	0	0	0	0	0	0.00290625	0	0.00261875	0	0.00110625	0	0	0	0	0.0199063	0	0.107294	0.0684938	0	0	0.00889375	0	0	0	0
OTU46	Firmicutes	Unclassified Clostridiales	Unclassified Clostridiales	0.0617687	0	0	0	0	0.0006375	0	0	0	0	0.00450625	0	0.0081375	0	0	0	0	0	0	0	0	0	0	0	0	0	0	0	0.00258125	0	0	0	0	0	0.00856875	0	0.0199	0.00288125	0	0	0.0028375	0	0	0	0	0
OTU47	Firmicutes	Lachnospiraceae	Lachnospiracea_incertae_sedis	0.00394375	0	0	0	0	0	0	0	0	0	0	0.00465625	0	0	0	0	0	0	0	0	0	0	0	0	0	0	0	0	0	0	0	0	0	0.00423125	0	0.0032625	0.03835	0.00613125	0	0	0.00280625	0	0	0.001475	0	0
OTU48	Firmicutes	Lachnospiraceae	Lachnospiracea_incertae_sedis	0.0153125	0	0.00188125	0	0	0	0	0	0	0	0	0	0	0.0014375	0	0	0	0	0	0	0	0	0	0	0	0	0	0	0.00259375	0	0	0	0	0	0	0.02635	0.0153563	0.0180188	0.0186375	0	0.02225	0.0058875	0	0	0.00306875	0
OTU49	Firmicutes	Lachnospiraceae	Dorea	0.023175	0	0	0	0	0	0	0	0	0	0	0	0	0	0	0	0	0.0037125	0	0	0	0	0	0	0	0	0	0	0	0.0021375	0.0012125	0	0	0	0	0.0297625	0.00631875	0.0239	0.01865	0	0.0058125	0.0086375	0	0	0	0
OTU50	Firmicutes	Lachnospiraceae	Lachnospiracea_incertae_sedis	0	0	0	0	0	0	0	0	0	0	0.0046625	0	0	0	0	0	0	0	0	0	0	0	0	0	0	0	0	0	0	0	0	0	0	0	0	0	0	0.0294375	0	0	0	0.0086875	0	0	0	0
OTU51	Firmicutes	Lachnospiraceae	Unclassified Lachnospiraceae	0.0430188	0	0	0	0	0.00074375	0	0	0	0	0	0	0	0	0	0	0	0	0	0	0	0	0	0	0	0	0	0	0	0	0.0012875	0	0	0	0.0203813	0.006925	0.0189813	0.053925	0.0186562	0	0	0	0	0	0	0
OTU52	Bacteroidetes	Rikenellaceae	Alistipes	0	0	0	0	0	0	0	0	0	0	0	0	0	0.0017	0	0	0	0	0	0	0	0	0	0	0	0	0.00291875	0	0	0.00224375	0	0	0	0	0	0.00996875	0	0.0119562	0	0	0.00844375	0.00884375	0	0	0	0
OTU53	Firmicutes	Peptostreptococcaceae	Romboutsia	0.00375	0	0	0	0	0	0	0	0	0	0	0	0	0.001825	0	0	0	0	0	0	0	0	0	0	0	0	0	0	0	0	0	0	0	0	0.00563125	0	0.00656875	0.0273313	0	0	0.0028875	0.00598125	0	0	0	0
OTU54	Bacteroidetes	Bacteroidaceae	Bacteroides	0	0.00411875	0	0	0	0	0	0	0	0	0	0	0.0040375	0	0	0	0	0	0	0	0	0	0	0	0	0	0	0	0	0.00445	0	0	0	0	0	0.0426188	0	0.0265813	0	0	0.068025	0.0233875	0	0	0	0
OTU55	Actinobacteria	Bifidobacteriaceae	Bifidobacterium	0	0	0	0	0	0	0	0	0	0	0	0	0	0	0.00304375	0	0	0	0	0	0	0	0.00231875	0	0	0	0	0	0	0	0	0	0	0	0	0	0.008325	0.0267812	0	0.00591875	0.00874375	0	0	0	0.00313125	0
OTU56	Firmicutes	Streptococcaceae	Lactococcus	0	0	0	0	0	0	0	0	0	0	0	0	0	0	0	0	0	0	0	0	0	0	0	0	0	0	0	0	0	0	0	0	0	0.004275	0	0.0432313	0	0	0	0	0	0	0	0	0	0
OTU57	Verrucomicrobia	Verrucomicrobiaceae	Akkermansia	0	0	0	0	0	0	0	0.0011125	0	0	0	0	0.00414375	0	0	0	0	0	0	0	0	0	0.0023375	0	0	0	0	0	0	0	0	0	0	0.0040375	0.0085875	0.0194875	0	0.00601875	0	0	0	0	0.00261875	0	0	0
OTU58	Firmicutes	Unclassified Clostridiales	Unclassified Clostridiales	0	0	0	0	0	0.0006875	0	0	0	0	0	0	0	0	0	0	0	0	0	0	0	0	0	0	0	0	0	0	0	0	0	0	0	0	0	0	0	0.035575	0	0	0	0	0	0	0	0
OTU59	Actinobacteria	Microbacteriaceae	Unclassified Microbacteriaceae	0	0	0	0	0	0	0	0	0.00255	0.00339375	0.00235	0	0	0.00164375	0	0.008125	0.0022	0	0	0.0040375	0	0.0077125	0	0	0.0009625	0	0	0	0	0	0	0.0012375	0	0	0	0	0	0	0	0	0	0.0028375	0	0.00149375	0	0
OTU60	Proteobacteria	Burkholderiaceae	Ralstonia	0.0740125	0	0	0	0	0	0	0	0	0	0	0	0	0	0	0	0	0	0	0	0	0	0	0	0	0	0	0	0	0	0	0	0	0	0	0	0	0	0	0	0	0	0	0	0	0
OTU61	Firmicutes	Unclassified Firmicutes	Unclassified Firmicutes	0.015825	0	0	0	0	0	0	0	0	0	0	0.0091875	0	0	0	0	0	0	0	0	0	0	0	0	0	0	0	0	0	0	0	0	0	0	0	0	0.00214375	0.0265562	0.00621875	0	0	0	0	0	0	0
OTU62	Firmicutes	Lachnospiraceae	Unclassified Lachnospiraceae	0.00786875	0	0	0	0	0.00065	0	0	0	0	0	0	0	0	0	0	0.00219375	0	0	0	0	0	0	0	0.00095625	0	0	0	0	0	0	0.0023375	0	0	0.019675	0.00998125	0.0191375	0	0.031075	0	0.00556875	0.0029	0	0	0	0
OTU63	Bacteroidetes	Bacteroidaceae	Bacteroides	0.01945	0	0	0	0	0.000775	0	0	0	0	0	0	0.024025	0	0	0.0050625	0	0	0	0	0	0.0020375	0	0	0	0	0	0	0.00526875	0	0	0.0010625	0	0.0039625	0	0.0198063	0.0127437	0.0119375	0.0124625	0	0.0507812	0.0091125	0	0	0	0
OTU64	Proteobacteria	Sutterellaceae	Sutterella	0	0	0	0	0	0	0	0	0	0	0	0	0	0	0	0	0	0	0	0	0	0	0	0	0	0	0	0	0	0	0	0	0	0	0.0286562	0	0.0105625	0	0.0187	0	0.00274375	0.00286875	0	0	0	0
OTU65	Bacteroidetes	Prevotellaceae	Paraprevotella	0.0077	0	0	0	0	0	0	0	0	0	0	0	0	0	0	0	0	0	0	0	0	0	0	0	0	0	0	0	0	0	0	0	0	0	0	0	0.00648125	0	0.0124312	0	0.0165	0	0	0	0	0
OTU66	Actinobacteria	Propionibacteriaceae	Propionibacterium	0	0	0	0	0	0	0	0	0	0	0	0	0	0	0	0	0	0	0	0	0	0.001725	0	0	0.00089375	0	0	0	0	0.00215	0	0	0	0	0	0	0	0.00594375	0.0186812	0	0	0	0.00249375	0	0	0.0030625
OTU67	Firmicutes	Ruminococcaceae	Butyricicoccus	0.0115625	0	0	0	0	0.00078125	0	0	0	0	0	0	0	0	0	0	0	0	0	0	0	0	0	0	0	0	0.003025	0	0	0	0.0011375	0	0	0	0.0402187	0	0.0171938	0.0149375	0	0	0.0028625	0.0031875	0	0	0	0
OTU68	Proteobacteria	Burkholderiales_incertae_sedis	Aquabacterium	0.0580688	0	0	0	0	0	0	0	0	0	0	0	0	0	0	0	0	0	0	0	0	0	0	0	0	0	0	0	0	0	0	0	0	0	0	0	0	0.00319375	0	0	0	0	0	0	0	0
OTU69	Firmicutes	Ruminococcaceae	Unclassified Ruminococcaceae	0	0	0	0	0	0	0	0	0	0	0	0	0	0	0	0	0	0	0	0	0	0	0	0	0	0	0	0	0	0.00209375	0	0.00115	0	0	0.00289375	0.009675	0.00225	0.012	0.00621875	0	0	0	0	0	0	0
OTU70	Firmicutes	Ruminococcaceae	Butyricicoccus	0.0307	0	0	0	0	0	0	0.0012	0	0	0	0	0	0	0	0	0	0	0	0	0	0	0	0	0	0	0	0	0	0	0	0	0	0	0.00571875	0.01625	0	0.002925	0.0062375	0	0.00279375	0.0029	0	0	0	0
OTU71	Firmicutes	Ruminococcaceae	Unclassified Ruminococcaceae	0.00395625	0	0	0	0	0.00076875	0	0	0	0	0	0	0	0	0	0	0	0	0	0	0	0	0	0	0	0	0	0	0	0.00219375	0	0	0	0	0.0028125	0	0	0.0440687	0	0	0	0	0	0	0	0
OTU72	Bacteroidetes	Rikenellaceae	Alistipes	0.00751875	0	0	0	0	0	0	0	0	0	0	0	0	0	0	0	0	0	0	0	0	0	0	0	0	0	0	0	0.0026375	0.002375	0	0	0	0	0	0.0164937	0.0062375	0.00293125	0	0	0.0113875	0.00291875	0	0	0	0
OTU73	Firmicutes	Ruminococcaceae	Unclassified Ruminococcaceae	0	0	0	0	0	0	0	0	0	0	0	0	0	0	0	0	0	0	0	0	0	0.002025	0	0	0	0	0	0	0.00794375	0	0	0	0	0	0	0.0131125	0	0.00301875	0	0	0.002875	0	0	0	0	0
OTU74	Firmicutes	Bacillales_Incertae Sedis XI	Gemella	0.113119	0	0	0	0	0	0	0	0	0	0	0	0	0	0	0	0	0	0	0	0	0	0	0	0	0	0	0	0	0	0	0	0	0	0	0	0	0	0	0	0.0029	0	0	0	0	0
OTU75	Bacteroidetes	Bacteroidaceae	Bacteroides	0	0	0	0	0	0	0	0	0	0	0	0	0	0	0	0	0.00481875	0	0	0	0	0	0	0	0	0	0	0	0	0	0	0	0	0	0	0	0.0278437	0	0	0	0.0085375	0	0	0	0	0
OTU76	Firmicutes	Lachnospiraceae	Unclassified Lachnospiraceae	0.0272625	0	0	0	0	0	0	0	0	0	0	0	0	0	0	0	0	0	0	0	0	0	0	0	0.00094375	0	0	0	0	0	0	0	0	0	0.002925	0	0.00853125	0.00301875	0.00621875	0	0	0	0	0	0	0
OTU77	Firmicutes	Ruminococcaceae	Clostridium IV	0	0	0	0	0	0	0	0	0	0	0.00243125	0	0	0	0	0	0	0	0	0	0	0	0	0	0	0	0	0	0	0	0	0	0	0	0	0	0	0.0267063	0	0	0	0	0	0	0	0
OTU78	Proteobacteria	Desulfovibrionaceae	Bilophila	0	0	0	0	0	0	0	0	0	0	0	0	0	0	0	0	0	0	0	0	0	0	0	0	0	0	0	0	0	0	0	0	0	0	0	0.006775	0.001975	0	0.006225	0	0.0117875	0.002825	0	0	0	0
OTU79	Proteobacteria	Sutterellaceae	Parasutterella	0.0113875	0	0	0	0	0	0	0	0	0	0.0022375	0	0	0	0	0	0	0	0	0	0	0	0	0	0	0	0	0	0	0	0.0011375	0	0	0.008075	0.00571875	0.0394437	0.006625	0	0	0	0	0.003125	0	0	0	0
OTU80	Actinobacteria	Nitriliruptoraceae	Nitriliruptor	0	0.0042125	0	0	0.00155	0	0	0.0023375	0.00135	0	0	0	0	0	0	0	0.002225	0	0	0.00416875	0	0	0	0	0	0	0	0	0	0.0022125	0.00113125	0	0	0	0	0	0	0	0	0	0	0	0	0	0	0
OTU81	Firmicutes	Ruminococcaceae	Unclassified Ruminococcaceae	0	0	0	0	0	0	0	0	0	0	0	0	0	0	0	0	0	0	0	0	0	0	0	0	0	0	0	0	0	0.002275	0	0	0	0.004175	0.00275625	0	0	0.0118063	0.012425	0	0	0	0	0	0	0
OTU82	Firmicutes	Ruminococcaceae	Flavonifractor	0.00388125	0	0	0	0	0	0	0	0	0	0	0	0.0039875	0	0	0	0	0	0	0	0	0	0	0	0	0	0	0	0	0	0	0	0	0	0.00305625	0.0066375	0	0	0	0	0.00299375	0	0	0	0	0
OTU83	Actinobacteria	Bogoriellaceae	Bogoriella	0	0	0	0.00305625	0.00139375	0	0	0	0	0	0	0	0	0	0	0	0	0	0	0	0	0	0	0.0021625	0	0	0	0	0	0	0.00115	0	0.00294375	0	0	0	0	0	0	0	0	0	0	0.0013	0	0
OTU84	Proteobacteria	Succinivibrionaceae	Succinivibrio	0	0	0	0	0	0	0	0	0	0	0	0	0	0	0	0	0	0	0	0	0	0	0	0	0	0	0	0	0	0	0	0	0	0	0	0	0.0127812	0	0	0	0	0.0178875	0	0	0	0
OTU85	Proteobacteria	Xanthomonadaceae	Unclassified Xanthomonadaceae	0.03105	0	0	0	0	0	0.0022875	0.00115	0	0.00305	0	0	0	0	0	0	0.0023	0	0	0	0	0	0	0	0.0007875	0	0	0	0	0	0	0	0	0	0	0	0	0	0	0	0	0	0	0	0	0
OTU86	Firmicutes	Erysipelotrichaceae	Holdemanella	0	0	0	0	0	0	0	0	0	0	0	0	0	0	0	0.00268125	0	0	0	0	0	0	0	0	0	0	0	0	0	0	0	0	0	0	0.0027875	0.0234313	0.00638125	0.0060625	0.006225	0	0	0.0175875	0	0	0	0
OTU87	Firmicutes	Lachnospiraceae	Lachnospiracea_incertae_sedis	0	0	0	0	0	0	0	0	0	0	0	0	0.00405625	0	0	0	0	0	0	0	0	0	0	0	0	0	0	0	0.0024875	0	0	0	0	0	0.0029125	0	0.0021375	0.0175063	0	0	0	0	0	0	0	0
OTU88	Proteobacteria	Phyllobacteriaceae	Unclassified Phyllobacteriaceae	0.0351875	0	0	0	0.00156875	0	0.002125	0.00115	0	0	0	0	0	0	0	0	0	0	0	0	0	0.00206875	0	0	0.0018125	0	0	0	0	0.00215625	0	0.0012	0	0	0	0	0	0	0	0.00291875	0	0	0	0	0	0
OTU89	Proteobacteria	Pasteurellaceae	Haemophilus	0.0195437	0	0	0	0	0	0	0	0	0	0	0	0	0	0	0	0	0	0	0	0	0	0	0	0	0	0	0	0	0	0	0	0	0	0.011375	0	0.00633125	0	0.0311	0	0	0.00275	0	0	0	0
OTU90	Bacteroidetes	Porphyromonadaceae	Unclassified Porphyromonadaceae	0	0	0	0	0	0	0	0.00114375	0	0	0	0	0	0	0	0	0	0	0	0	0	0	0	0	0	0.00078125	0	0	0	0.00219375	0	0.00115	0	0	0	0	0.0021125	0	0.0186875	0	0.00575625	0.0121187	0	0	0	0
OTU91	Bacteroidetes	Porphyromonadaceae	Parabacteroides	0.0076875	0	0	0	0	0	0	0	0	0.003325	0.002225	0	0	0	0	0	0	0	0	0	0	0	0	0	0	0	0	0	0	0	0	0	0	0	0.0115625	0.023325	0.00639375	0.00888125	0.00625	0	0.0257375	0.00905625	0	0	0	0
OTU92	Proteobacteria	Pasteurellaceae	Haemophilus	0.04665	0	0	0	0	0	0	0	0	0	0	0	0	0	0	0	0	0	0	0	0	0	0	0	0	0	0	0	0	0	0	0	0	0	0	0	0	0	0	0	0	0	0	0	0	0
OTU93	Firmicutes	Acidaminococcaceae	Phascolarctobacterium	0	0	0	0	0	0	0	0	0	0	0	0	0	0	0	0	0	0	0	0	0	0.002025	0	0	0	0	0	0	0	0.00454375	0	0	0	0.00434375	0	0	0.0081125	0	0.0311313	0	0	0.0116375	0	0	0	0
OTU94	Firmicutes	Streptococcaceae	Streptococcus	0	0	0	0	0	0.0013625	0	0	0	0	0.00230625	0	0	0.00323125	0.00640625	0	0	0	0	0.003975	0	0	0	0	0	0	0	0	0	0	0	0	0.00284375	0	0	0	0	0	0	0.002825	0	0	0	0	0	0
OTU95	Proteobacteria	Pseudomonadaceae	Pseudomonas	0.0622375	0	0	0	0	0	0	0	0	0	0	0	0	0	0	0	0	0	0	0	0	0	0	0.00441875	0	0	0	0	0	0	0	0	0	0	0	0	0	0	0	0	0	0.002875	0	0	0	0
OTU96	Firmicutes	Veillonellaceae	Dialister	0	0	0	0	0	0	0	0	0	0	0	0	0	0	0	0	0	0	0	0	0	0	0	0	0	0	0	0	0	0	0	0	0	0	0	0	0	0.0181187	0	0	0	0	0	0	0	0
OTU97	Firmicutes	Unclassified Clostridiales	Unclassified Clostridiales	0	0	0	0	0	0	0	0	0	0	0.00244375	0	0	0	0	0	0	0	0	0	0	0	0	0	0	0	0	0	0	0	0	0	0	0	0	0	0.002075	0	0.00620625	0	0.00864375	0	0	0	0	0
OTU98	Firmicutes	Ruminococcaceae	Unclassified Ruminococcaceae	0	0.0040875	0.00379375	0	0	0	0	0	0	0	0	0	0	0.003525	0	0	0	0	0	0	0	0	0	0	0	0	0	0	0	0.0043875	0	0	0	0	0	0.00325625	0	0.0029375	0.01865	0	0	0	0	0	0	0
OTU99	Bacteroidetes	Unclassified Bacteroidales	Unclassified Bacteroidales	0	0	0	0	0	0	0	0	0	0	0	0	0	0	0	0	0	0	0	0	0	0	0	0	0	0	0	0	0	0	0	0	0	0	0	0	0	0	0.0435625	0	0	0	0	0	0	0
OTU100	Bacteroidetes	Rikenellaceae	Alistipes	0	0	0	0	0	0	0	0	0	0	0	0	0	0	0	0	0	0	0	0	0	0	0	0	0	0	0	0	0	0.0021875	0	0	0	0	0	0	0	0.0117625	0	0	0.0027875	0	0	0	0.003075	0
OTU101	Bacteroidetes	Porphyromonadaceae	Parabacteroides	0	0	0	0	0	0	0	0	0	0	0	0	0	0	0	0	0	0	0	0	0	0	0	0	0	0	0	0	0.0027375	0	0.00250625	0	0	0	0	0	0	0	0	0	0.005675	0.00298125	0	0	0	0.003025
OTU102	Firmicutes	Streptococcaceae	Streptococcus	0.941775	0	0	0	0	0	0	0	0	0	0.00471875	0	0	0.0033375	0	0	0.00958125	0.00356875	0.00445	0	0	0	0	0	0	0.00331875	0	0	0.0054	0	0.00113125	0.00119375	0	0	0.0117063	0.0033125	0.00213125	0.00300625	0	0	0	0	0.004925	0.00155625	0.003175	0.0057375
OTU103	Firmicutes	Lachnospiraceae	Lachnospiracea_incertae_sedis	0.0195938	0	0	0	0	0	0	0.0010875	0	0	0	0	0	0	0	0	0	0	0	0	0	0	0	0	0	0	0	0	0	0	0	0	0	0	0.0170188	0.00983125	0.0065875	0	0.0124438	0	0.00285625	0	0	0	0	0
OTU104	Actinobacteria	Micrococcaceae	Nesterenkonia	0.0312938	0	0	0	0	0	0	0	0	0	0	0	0	0.00160625	0	0	0	0	0	0	0	0.00201875	0	0	0	0	0	0	0	0	0	0	0	0	0	0.006425	0	0	0	0	0	0.00295	0	0	0	0
OTU105	Firmicutes	Peptostreptococcaceae	Clostridium XI	0	0	0	0	0	0	0	0	0.001175	0	0	0	0	0	0	0	0	0	0	0	0	0	0	0	0	0	0	0	0	0	0	0	0	0	0.005825	0	0.0170313	0	0	0	0	0.002975	0	0	0.003075	0
OTU106	Firmicutes	Unclassified Clostridiales	Unclassified Clostridiales	0.0392688	0	0	0	0	0	0	0	0	0	0	0	0	0	0	0	0	0	0	0	0	0	0	0	0	0	0	0	0	0	0	0	0	0	0	0	0	0.008725	0.0062	0	0	0	0	0	0	0
OTU107	Firmicutes	Enterococcaceae	Enterococcus	0	0	0	0	0	0	0	0	0	0	0	0	0	0	0	0	0	0	0.00438125	0	0	0	0	0	0	0	0	0	0	0	0	0	0	0	0.00845625	0.0132875	0	0.0090375	0	0	0	0	0	0	0	0
OTU108	Proteobacteria	Oxalobacteraceae	Undibacterium	0.0506188	0	0	0	0	0	0	0	0	0	0	0	0	0	0	0	0	0	0	0	0	0	0	0	0	0	0	0	0	0	0	0	0	0	0	0	0	0	0	0	0	0	0	0	0	0
OTU109	Firmicutes	Ruminococcaceae	Oscillibacter	0	0	0	0	0	0	0	0	0	0	0	0	0.004075	0	0	0	0	0	0.00435	0	0	0	0.00234375	0	0	0	0	0	0	0	0	0	0	0	0	0.0034375	0	0	0	0	0	0	0	0	0	0
OTU110	Firmicutes	Ruminococcaceae	Ruminococcus	0.00399375	0	0	0	0	0	0	0	0	0	0	0	0	0	0	0	0	0	0	0	0	0	0	0	0	0	0	0	0	0	0.00119375	0	0	0	0	0.00996875	0	0.01475	0.018675	0	0	0	0	0	0	0
OTU111	Firmicutes	Leuconostocaceae	Weissella	0	0	0	0	0	0	0	0	0	0	0	0	0	0	0	0	0	0	0	0	0	0	0	0	0	0	0	0	0	0	0	0	0	0	0.0142438	0	0	0	0	0	0	0.00293125	0	0	0	0
OTU112	Bacteroidetes	Porphyromonadaceae	Odoribacter	0	0.0041375	0	0	0	0	0	0	0	0	0.00220625	0	0	0	0	0	0	0	0	0	0	0	0	0	0	0	0	0	0	0	0	0	0	0	0	0.00975625	0.0021375	0.002975	0	0	0	0.002925	0	0	0	0
OTU113	Firmicutes	Veillonellaceae	Dialister	0.0428687	0	0	0	0	0	0	0	0	0	0	0	0	0	0	0	0	0	0	0	0	0	0	0	0	0	0	0	0	0.00211875	0	0	0	0	0	0	0	0	0	0	0	0	0	0	0	0
OTU114	Firmicutes	Ruminococcaceae	Unclassified Ruminococcaceae	0	0	0	0	0	0	0	0	0	0	0	0	0	0.00161875	0	0.0028	0	0	0	0	0	0	0.00251875	0.002225	0	0	0	0	0	0	0.00263125	0	0	0	0.00295	0.0102375	0.00225625	0.00896875	0.0372813	0	0	0.0115062	0	0	0	0
OTU115	Firmicutes	Ruminococcaceae	Oscillibacter	0.0037625	0	0	0	0	0	0	0	0	0	0	0	0	0	0	0	0	0	0	0	0	0	0	0	0	0	0	0	0	0.0022	0	0	0	0	0	0	0	0.00300625	0	0	0.0028625	0	0	0	0.00316875	0
OTU116	Fusobacteria	Fusobacteriaceae	Unclassified Fusobacteriaceae	0	0	0	0	0	0	0	0	0	0	0	0	0	0	0	0	0	0	0	0	0	0	0	0	0	0	0	0	0	0	0	0	0	0	0	0	0.0131563	0	0	0	0	0.00291875	0	0	0	0
OTU117	Firmicutes	Lactobacillaceae	Lactobacillus	0.0705438	0	0	0	0	0	0	0	0	0	0	0	0	0	0	0	0	0	0	0	0.00669375	0	0	0	0	0	0	0	0	0	0	0	0.0029625	0	0	0	0	0	0	0	0	0	0	0	0	0
OTU118	Actinobacteria	Micrococcaceae	Rothia	0.0234938	0	0	0	0	0	0	0	0	0	0	0	0	0	0	0	0	0	0	0	0	0	0	0	0	0	0	0	0	0	0	0	0	0	0.00559375	0	0	0	0	0	0	0	0	0	0	0
OTU119	Firmicutes	Lachnospiraceae	Clostridium XlVb	0.00743125	0	0	0	0	0	0	0	0	0	0	0	0	0	0	0	0	0	0	0	0	0	0	0	0	0	0	0	0	0	0	0	0	0	0.00274375	0.0033125	0	0	0	0	0	0	0	0	0	0
OTU120	Bacteroidetes	Unclassified Bacteroidetes	Unclassified Bacteroidetes	0	0	0	0	0	0	0	0	0	0	0	0	0	0	0	0	0	0	0	0	0	0	0	0	0	0	0	0	0	0	0	0	0	0	0	0	0	0.00895	0	0	0	0	0	0	0	0
OTU121	Actinobacteria	Coriobacteriaceae	Collinsella	0	0	0	0	0	0	0	0	0	0	0	0	0	0	0	0	0	0	0	0	0	0	0	0	0	0	0	0	0	0	0	0	0	0	0	0.0067	0	0	0	0	0.00585	0	0	0	0	0
OTU122	Proteobacteria	Unclassified Betaproteobacteria	Unclassified Betaproteobacteria	0	0	0	0	0	0	0	0	0	0	0	0	0	0	0	0	0	0	0	0	0	0	0	0	0	0	0	0	0	0	0	0	0	0	0	0	0	0.00849375	0	0	0	0	0	0	0	0
OTU123	Bacteroidetes	Prevotellaceae	Paraprevotella	0.007675	0	0	0	0	0	0	0	0	0	0.0048	0	0	0	0	0	0	0	0	0	0	0	0	0	0	0	0	0	0	0.00461875	0	0	0	0.00416875	0	0.0033375	0	0	0	0	0.00290625	0	0	0	0	0
OTU124	Actinobacteria	Corynebacteriaceae	Corynebacterium	0	0	0	0	0	0	0	0	0	0	0	0	0	0	0	0	0	0	0	0	0	0	0	0	0	0	0	0	0	0	0	0	0	0	0	0	0	0.0118125	0	0	0	0	0	0	0	0
OTU125	Firmicutes	Unclassified Clostridiales	Unclassified Clostridiales	0.0117313	0	0	0	0	0	0	0	0	0	0	0	0	0	0	0	0	0	0	0	0	0	0	0	0	0	0	0	0	0	0	0	0	0	0	0	0.00210625	0.0121062	0	0	0	0	0	0	0.00300625	0
OTU126	Firmicutes	Erysipelotrichaceae	Clostridium XVIII	0.00771875	0	0	0	0	0	0	0	0	0	0	0	0	0	0	0	0	0	0	0	0	0	0	0	0	0	0	0	0	0	0	0	0	0	0.00273125	0	0.00220625	0	0	0	0.00576875	0	0	0	0	0
OTU127	Proteobacteria	Sutterellaceae	Parasutterella	0	0	0	0	0	0	0	0	0	0	0	0	0	0	0	0	0	0	0	0	0	0	0	0	0	0	0	0	0	0	0	0	0	0	0	0.0132813	0	0	0	0	0	0	0	0	0	0
OTU128	Firmicutes	Lachnospiraceae	Unclassified Lachnospiraceae	0.04635	0	0	0	0	0	0	0	0	0	0	0	0.00406875	0	0	0	0	0	0	0	0	0	0	0	0	0	0	0	0.00255625	0	0	0.00113125	0	0.0041625	0	0	0.00218125	0.0236812	0.00624375	0	0	0	0	0	0	0
OTU129	Firmicutes	Ruminococcaceae	Unclassified Ruminococcaceae	0	0	0	0	0	0	0	0	0	0	0	0	0	0	0	0	0	0	0	0	0	0	0	0	0	0	0	0	0	0	0	0	0	0	0	0	0.00230625	0.00320625	0	0	0	0	0	0	0	0
OTU130	Proteobacteria	Rhodocyclaceae	Dechloromonas	0	0	0	0	0.00153125	0	0	0	0	0	0	0	0	0	0.0031625	0	0	0	0	0	0	0	0	0	0	0	0	0	0	0	0	0	0	0	0	0	0	0	0	0.0059125	0	0	0	0	0	0
OTU131	Firmicutes	Ruminococcaceae	Unclassified Ruminococcaceae	0	0	0	0	0	0	0	0	0	0	0	0	0	0	0	0	0	0	0	0	0	0	0	0	0	0	0	0	0	0	0	0	0	0	0	0.0097625	0	0	0	0	0	0.005925	0	0	0	0
OTU132	Bacteroidetes	Porphyromonadaceae	Unclassified Porphyromonadaceae	0	0.00435	0.0019	0	0	0	0	0	0	0	0	0	0	0	0	0	0	0	0	0	0	0	0	0	0	0	0	0	0	0	0	0	0	0	0.00289375	0	0	0	0	0	0	0	0	0	0	0
OTU133	Firmicutes	Veillonellaceae	Veillonella	0.0313688	0	0	0	0	0	0	0	0	0	0	0	0	0	0	0	0	0	0	0	0	0	0	0	0	0	0	0	0	0	0	0	0	0	0.00285	0	0	0	0	0	0	0	0	0	0	0
OTU134	Firmicutes	Streptococcaceae	Streptococcus	0.00411875	0	0	0	0	0	0	0	0	0	0.00220625	0	0	0	0	0	0	0	0	0	0	0	0	0	0	0	0	0	0	0	0	0	0	0	0	0	0	0	0	0	0	0	0	0	0	0
OTU135	Firmicutes	Bacillaceae 1	Bacillus	0	0	0	0	0	0	0	0	0	0	0	0	0	0	0	0	0	0	0	0	0	0	0	0	0	0.000875	0	0	0.00275625	0	0	0	0	0	0.0057	0	0	0	0	0	0	0	0	0	0	0
OTU136	Chloroflexi	Anaerolineaceae	Unclassified Anaerolineaceae	0	0	0	0	0	0	0	0	0	0	0	0	0	0	0	0	0	0	0	0	0	0	0	0	0	0	0	0	0	0	0	0	0	0	0	0	0	0.00881875	0	0	0	0	0	0	0	0
OTU137	Proteobacteria	Alcanivoracaceae	Alcanivorax	0	0	0	0	0	0	0	0	0	0	0	0	0	0	0	0	0	0	0	0	0	0	0	0	0	0	0	0	0	0	0	0	0	0	0	0	0	0	0	0	0	0	0	0	0	0
OTU138	Firmicutes	Streptococcaceae	Streptococcus	0.109387	0	0.00181875	0	0	0.00070625	0	0.00121875	0	0.003425	0.0117	0	0.008275	0.00490625	0.006225	0	0.0113563	0.00373125	0.004325	0.0041375	0.00958125	0	0.004675	0	0.0017125	0.0095375	0.00598125	0	0.0026375	0	0.00130625	0	0	0	0.002825	0.00325625	0.00220625	0	0.00623125	0.0031	0	0	0.0101	0.00861875	0	0.00559375
OTU139	Proteobacteria	Unclassified Burkholderiales	Unclassified Burkholderiales	0	0	0	0	0	0	0	0	0	0	0	0	0	0	0	0	0	0	0	0	0	0	0	0	0	0	0	0	0	0	0	0	0	0	0	0	0	0.00611875	0	0	0	0	0	0	0	0
OTU140	Actinobacteria	Dermabacteraceae	Brachybacterium	0	0	0.00203125	0	0	0	0.002425	0	0	0	0	0	0	0	0	0.0026875	0	0	0	0	0	0	0	0	0	0	0	0	0	0	0	0.001175	0	0	0	0	0	0	0	0	0	0	0	0	0	0.002625
OTU141	Actinobacteria	Coriobacteriaceae	Unclassified Coriobacteriaceae	0	0	0	0	0	0	0	0	0	0	0	0	0	0	0	0	0	0	0	0	0	0	0	0	0	0	0	0	0	0	0	0	0	0	0	0	0.00630625	0	0	0	0	0	0	0	0.0030625	0
OTU142	Proteobacteria	Pasteurellaceae	Unclassified Pasteurellaceae	0	0	0	0	0	0	0	0	0	0	0	0	0	0	0	0	0	0	0	0	0	0	0	0	0	0	0	0	0	0	0	0	0	0	0	0	0	0	0.0124375	0	0	0	0	0	0	0
OTU143	Firmicutes	Ruminococcaceae	Unclassified Ruminococcaceae	0	0	0	0	0	0.00070625	0	0	0	0	0	0	0	0	0	0	0	0	0	0	0	0	0	0	0	0	0	0	0	0	0	0	0	0	0	0	0	0	0.0186688	0	0	0	0	0	0	0
OTU144	Firmicutes	Erysipelotrichaceae	Catenibacterium	0	0	0	0	0	0	0	0	0	0	0	0	0	0	0	0	0	0	0	0	0	0	0	0	0	0	0	0	0	0	0	0	0	0	0	0	0	0	0.0124563	0	0	0.0056375	0	0	0	0
OTU145	Proteobacteria	Unclassified Burkholderiales	Unclassified Burkholderiales	0	0	0	0	0	0	0	0	0	0	0	0	0	0	0	0	0	0	0	0	0	0	0	0	0	0	0	0	0	0	0	0	0	0	0	0	0	0.00281875	0	0	0.00274375	0	0	0	0	0
OTU146	Firmicutes	Lactobacillaceae	Lactobacillus	0.02355	0	0	0	0	0	0	0	0	0	0	0	0	0	0	0	0	0	0	0	0	0.0019875	0	0	0	0	0	0.00215	0	0	0	0	0.00296875	0	0	0	0	0	0	0	0	0	0	0	0	0
OTU147	Firmicutes	Lactobacillaceae	Lactobacillus	0.0155438	0	0	0	0	0	0	0	0	0	0	0	0	0	0	0	0	0	0	0	0	0	0	0	0	0	0	0	0	0	0	0	0	0	0	0	0	0	0	0.00289375	0	0	0	0	0	0
OTU148	Firmicutes	Lachnospiraceae	Unclassified Lachnospiraceae	0.0038375	0	0	0	0	0	0	0	0	0	0.0021875	0	0	0	0	0	0	0	0	0	0	0	0	0	0	0	0	0	0	0	0	0	0	0	0	0	0.0063375	0	0	0	0	0	0	0	0	0
OTU149	Firmicutes	Lachnospiraceae	Unclassified Lachnospiraceae	0	0	0	0	0	0	0	0	0	0	0	0	0	0	0	0	0	0	0	0	0	0	0	0	0	0	0	0	0	0	0	0	0	0	0	0.006475	0	0	0	0	0	0	0	0	0	0
OTU150	Bacteroidetes	Porphyromonadaceae	Parabacteroides	0	0	0	0	0	0	0	0	0	0	0	0	0	0	0	0	0	0	0	0	0	0	0	0	0	0	0	0	0	0	0	0	0	0	0	0	0	0.00296875	0	0	0	0.0030375	0	0	0	0
OTU151	Firmicutes	Clostridiaceae 1	Clostridium sensu stricto	0.00769375	0	0	0	0	0	0	0	0	0	0	0	0	0	0	0	0	0	0	0	0	0	0	0	0	0	0	0	0	0	0	0	0	0	0	0	0.0044375	0.00896875	0	0	0	0	0	0	0	0
OTU152	Proteobacteria	Rhodospirillaceae	Magnetospirillum	0	0	0	0	0	0	0	0	0	0	0	0	0	0	0	0	0	0	0	0	0	0	0	0	0	0	0	0	0	0	0	0	0	0	0	0	0	0.005775	0	0	0	0	0	0	0	0
OTU153	Firmicutes	Lachnospiraceae	Coprococcus	0.00385625	0	0	0	0	0	0	0	0	0	0	0	0.0041	0	0	0	0	0	0	0	0	0	0	0	0	0	0	0	0	0	0	0	0	0	0.00600625	0	0	0.00306875	0	0	0.00861875	0	0	0	0	0
OTU154	Proteobacteria	Rhodocyclaceae	Thauera	0	0	0	0	0	0	0	0	0	0	0	0	0	0	0	0	0	0	0	0	0	0	0	0	0	0	0	0	0	0	0	0	0.00285	0	0	0	0	0.0177437	0	0	0	0	0	0	0	0
OTU155	Bacteroidetes	Unclassified Bacteroidetes	Unclassified Bacteroidetes	0	0	0	0	0	0	0	0	0	0	0	0	0	0	0	0	0	0.00374375	0	0	0	0	0	0	0	0	0	0	0	0	0	0	0	0	0	0	0.0086375	0	0	0	0	0	0	0	0	0
OTU156	Proteobacteria	Syntrophobacteraceae	Unclassified Syntrophobacteraceae	0	0	0	0	0	0	0	0	0	0	0	0	0	0	0	0	0	0	0	0	0	0	0	0	0	0	0	0	0	0	0	0	0	0	0	0	0	0.006025	0	0	0	0	0	0	0	0
OTU157	Firmicutes	Lachnospiraceae	Blautia	0.0079375	0	0	0	0	0	0	0	0	0	0	0	0	0	0	0	0	0	0	0	0	0	0	0	0	0	0	0.00218125	0.0025	0	0	0	0	0	0.0028375	0.02285	0.0130125	0.00863125	0.006225	0	0.005525	0.008425	0	0	0	0
OTU158	Actinobacteria	Brevibacteriaceae	Brevibacterium	0	0	0.001875	0	0	0	0	0	0	0	0	0	0	0	0	0	0	0	0	0	0	0	0.0023375	0	0.00091875	0	0	0	0	0	0	0	0	0	0	0	0	0	0	0	0	0	0	0	0	0
OTU159	Firmicutes	Veillonellaceae	Veillonella	0.0154875	0	0	0	0	0	0	0	0	0	0	0	0	0	0	0	0	0	0	0	0	0	0	0	0	0	0	0	0	0.002175	0	0	0	0	0.0026875	0.00639375	0	0	0.012475	0.00285625	0.00273125	0	0	0	0	0
OTU160	Proteobacteria	Sphingomonadaceae	Blastomonas	0	0	0	0	0	0	0	0	0	0	0	0	0	0	0	0	0	0	0	0	0	0	0	0	0	0	0	0	0	0	0	0	0	0	0	0	0	0.005675	0	0	0	0	0	0	0	0
OTU161	Firmicutes	Ruminococcaceae	Unclassified Ruminococcaceae	0	0	0	0	0	0	0	0	0	0	0	0	0	0	0	0	0	0	0	0	0	0	0	0	0	0	0	0	0	0	0	0	0	0	0	0	0	0.0059875	0.0124125	0	0	0	0	0	0	0
OTU162	Bacteroidetes	Prevotellaceae	Alloprevotella	0	0	0	0	0	0	0	0	0	0	0	0	0	0	0	0	0	0	0	0	0	0	0	0	0	0	0	0	0	0	0	0	0	0	0.00855	0	0	0	0	0	0	0	0	0	0	0
OTU163	Firmicutes	Veillonellaceae	Megasphaera	0	0	0	0	0	0	0	0	0	0	0	0	0	0	0	0	0	0	0	0	0	0	0	0	0	0	0	0	0	0	0	0	0	0	0.0059625	0	0	0	0	0	0	0.0030125	0	0	0	0
OTU164	Cyanobacteria/Chloroplast	Chloroplast	Streptophyta	0.00378125	0	0	0	0	0	0	0	0	0	0	0	0	0	0	0.00254375	0	0	0	0	0	0	0	0	0	0	0	0.00214375	0	0	0	0	0	0	0	0	0	0	0	0	0.0029875	0	0	0	0	0
OTU165	Cyanobacteria/Chloroplast	Chloroplast	Streptophyta	0	0	0	0	0	0	0	0	0	0	0	0	0	0	0	0	0	0	0	0	0	0	0	0	0	0	0	0	0	0	0	0	0	0	0.00555	0	0	0	0	0	0	0	0	0	0	0
[truncated: 15 more columns]
